# Supplementary material for: Common Ancestry Is a Poor Predictor of Competitive Traits in Freshwater Green Algae
Source: PLoS One. 2015 Sep 8;10(9):e0137085. doi: 10.1371/journal.pone.0137085 (PMC4562640; doi:10.1371/journal.pone.0137085)
Supplement: S1 Table — (TXT) [file pone.0137085.s002.txt]

Sp number	Species name phylo	Species name	alpha light	umax light	Istar	alpha nitrate	umax nitrate	Nstar	alpha phosphate	umax phosphate	Pstar	percent C	percent N	percent P	C:N	C:P	N:P	Biovolume	Long Axis
1	MA10_Actinastrum_hantzschii	Actinastrum hantzschii	0.05486558	1.796146	0.937413				1.165759	0.8698587	0.0455062	48.6	5.38	0.532	10.53468371	235.5864243	22.36293283	124.0587288	16.276
2	MA37_Ankistrodesmus_falcatus	Ankistrodesmus falcatus	0.06374861	0.4703815	0.877619	14.87434	0.5239131	0.00371615				55.9	3.51	0.331	18.57257834	435.5213379	23.44969718	31.85089058	20.757
3	MA51_Arthrodesmus_convergens	Arthrodesmus convergens	0.06359578	0.255406	0.977597							47.6	3.64	0.255	15.25011352	481.3848252	31.56598307
4	MA47_Botryococcus_braunii	Botryococcus braunii	0.07443027	0.3061119	0.802917							64.3	4.23	0.392	17.72711708	423.0098979	23.86230632	216.3128123	11.667
5	MA17_Botryococcus_sudeticus	Botryococcus sudeticus	0.06822516	0.7588419	0.784562	1.822993	0.5470168	0.0301866	0.2289949	0.6456266	0.236675	50.6	3.59	0.357	16.43703863	365.5172892	22.23741743	134.5972626	6.872
6	MA11_Chlamydocapsa_ampla	Chlamydocapsa ampla	0.03189287	1.3801	1.62668	5.801654	0.6934719	0.0092879				42.5	4.01	0.422	12.35981769	259.7180315	21.01309566	102.8185925	7.173
7	MA3_Chlamydomonas_moewusii	Chlamydomonas moewusii	0.014692		3.46095							51	5.59	0.816	10.63961408	161.1779549	15.14885348	74.73385664	6.346
8	MA27_Chlamydomonas_reinhardtii	Chlamydomonas reinhardtii										48.6	3.83	0.484	14.79806746	258.9503672	17.49893139
9	MA21_Chlorella_sorokiniana	Chlorella sorokiniana	0.05043314	0.9982451	1.04369	1.15673	0.4532827	0.0485845				49.7	8.13	0.874	7.129077741	146.6461209	20.57013912	39.04176603	4.086
10	MA19_Chlorococcum_aquaticum	Chlorococcum aquaticum	0.05213908	1.22698	0.999712							48.8	2.8	0.212	20.32494121	593.6214489	29.20655182
11	MA35_Closteriopsis_acicularis	Closteriopsis acicularis				0.7407857	0.8925183	0.0715015				49.2	3.03	0.349	18.93607573	363.550963	19.19885451
12	MA6_Closterium_acerosum	Closterium acerosum										47.3	4.7	0.412	11.73628887	296.0666899	25.22660215	56530.84376	213.288
13	MA14_Coelastrum_cambricum	Coelastrum cambricum	0.08339679	0.651015	0.649421	0.4732494	0.6275249	0.1148	0.5229807	0.5281399	0.105604	50.9	3.53	0.366	16.81553094	358.6429684	21.32807877	138.0029546	6.185
14	MA28_Coelastrum_microporum	Coelastrum microporum	0.1011651	0.9071787	0.523071	6.032305	0.4857304	0.00923983	21.2264	0.2845157	0.00285777	49.8	5.33	0.586	10.89606389	219.158011	20.11350274	78.42183582	5.072
15	MA8_Coelastrum_reticulatum	Coelastrum reticulatum	0.05170376	1.169209	1.01025	2.844176	0.5801686	0.0192377				54	3.84	0.403	16.39947869	345.552737	21.07095862	446.4396296	8.22
16	MA4_Cosmarium_botrytis	Cosmarium botrytis	0.0385889	0.6185089	1.40967							45.2	3.35	0.279	15.73479667	417.7917454	26.55209051	18768.70066	63.113
17	MA46_Cosmarium_turpinii	Cosmarium turpinii	0.05964555	0.6884805	0.903932							41.8	3.63	0.346	13.42879872	311.5486018	23.20003512
18	MA49_Crucigenia_tetropedia	Crucigenia tetrapedia	0.04297115	0.8763568	1.23398	2.844955	0.562642	0.0192891				46.9	5.77	0.725	9.479043953	166.8247411	17.59932141	48.49087295	6.335
19	MA57_Dictyosphaerium_ehrenbergianum	Dictyosphaerium ehrenbergianum	0.05544283	1.183461	0.941612	3.346891	0.5161032	0.0165418										134.1537877	6.982
20	MA26_Dictyosphaerium_pulchellum	Dictyosphaerium pulchellum				2.910844	0.6496826	0.0186093	0.2266247	0.7663653	0.0455062	47.9	6.37	0.731	8.769272961	168.9832895	19.26993152	111.2473326	5.897
21	MA16_Elakatothrix_viridis	Elakatothrix viridis	0.05546779	0.5076739	0.999903							46.7	6.54	0.689	8.327346572	174.7926965	20.99020318	1954.615925	37.852
22	MA18_Gloeocystis_gigas	Gloeocystis gigas										47.6	5.41	0.607	10.26070485	202.2292099	19.70909533	368.939901	10.381
23	MA43_Gloeomonas_kupfferi	Gloeomonas�kupfferi	0.03642678	0.3395763	1.60962							50.6	7.25	0.577	8.139168092	226.151945	27.78563392	4410.8094	19.994
24	MA29_Golenkinia_minutissima	Golenkinia minutissima	0.8301418	0.7354819	0.064624							50.9	5.57	0.888	10.65688047	147.8190613	13.87076281	69.31808826	5.051
25	MA23_Micractinium_pusillum	Micractinium pusillum	1.195132	1.107477	0.0438145							47.6	6.39	0.576	8.68707562	213.1130737	24.53219967	112.0733085	5.824
26	MA15_Monoraphidium_minutum	Monoraphidium minutum	0.06954558	1.268607	0.748452	2.254148	0.8465516	0.0235737				51.5	5.73	0.594	10.48141977	223.5869273	21.33174056	35.93636091	10.261
27	MA42_Monoraphidium_arcuatum	Monoraphidium�arcuatum	0.137912	1.038019	0.380897	11.94298	0.7891068	0.00446978				55.8	4.2	0.291	15.49360273	494.500612	31.91643808	62.41356509	29.919
28	MA34_Mougeotia_sp	Mougeotia sp.										44.3	2.75	0.18	18.78618262	634.6829689	33.78456292	28783.67583	88.459
29	MA36_Oocystis_parva	Oocystis parva	0.03442873	0.7220038	1.56033	7.071176	0.5139385	0.00783302				47.3	5.86	0.719	9.413064449	169.6515664	18.02299	21.95077801	4.819
30	MA24_Oocystis_polymorpha	Oocystis polymorpha	0.1086949	1.381854	0.477272	2.558438	0.7444437	0.0209503				50	4.63	0.484	12.59379213	266.4098428	21.15406066	345.9804599	11.364
31	MA25_Oocystis_solitaria	Oocystis solitaria	0.02205402	0.6964549	2.44251							46.1	4.2	0.425	12.80027035	279.7290812	21.85337289	2411.768962	26.382
32	MA41_Pandorina_charkowiensis	Pandorina charkowiensis	0.03490127	0.7187422	1.53973							50.7	5.05	0.376	11.70803707	347.7328643	29.70035561	459.9111136	9.78
33	MA40_Pediastrum_boryanum	Pediastrum boryanum	0.1106116	0.6473504	0.489869	6.038947	0.5048414	0.00918975				52.5	5.15	0.561	11.88829523	241.3359752	20.3003013	396.6610363	13.158
34	MA7_Pediastrum_duplex	Pediastrum duplex	0.02560517	0.6738454	2.10924							50.1	3.52	0.361	16.59826025	357.8954255	21.5622252	680.852766	11.072
35	MA32_Pediastrum_tetras	Pediastrum tetras	0.0654653	0.8572004	0.811073	2.726693	0.3796491	0.0211186				52.8	5.84	0.602	10.54359178	226.1846117	21.45233014	3049.286483	30.037
36	MA12_Planktosphaeria_botryoides	Planktosphaeria botryoides	0.08382068	1.584183	0.615952				2.49745	0.5642929	0.0219668	51.1	4.21	0.404	14.15488391	326.1858809	23.04405201
37	MA54_Quadrigula_closterioides	Quadrigula closterioides	0.04523518	0.3985955	1.26388							54	7.38	0.782	8.533062085	178.078968	20.86929244
38	MA33_Radiococcus_polycoccus	Radiococcus polycoccus	0.04399351	0.7514775	1.21754				19.34093	0.4963988	0.00287475	47.7	5.06	0.465	10.99348453	264.5398175	24.0633274	70.83527508	4.983
39	MA5_Scenedesmus_acuminatus	Scenedesmus acuminatus	0.02170626	1.082324	2.3041	6.409013	0.6868754	0.008414				49.5	5.2	0.522	11.10118558	244.5458626	22.02880592	121.9785701	18.31
40	MA30_Scenedesmus_ecornis	Scenedesmus ecornis										53.3	4.26	0.457	14.59100201	300.7714659	20.61348944	143.1296084	7.548
41	MA38_Scenedesmus_obliquus	Scenedesmus obliquus										50.5	6.58	0.63	8.950205191	206.7171231	23.09635574
42	MA45_Scenedesmus_quadricauda	Scenedesmus quadricauda										48.4	4.91	0.488	11.49559294	255.7709185	22.24947594	960.258739	25.348
43	MA1_Selenastrum_capricornutum	Selenastrum capricornutum	0.1023337	1.214062	0.509584	3.880065	0.6142954	0.0140282				52.1	7.2	1.065	8.438645333	126.1576931	14.94999353	35.87368383	12.398
44	MA22_Sphaerocystis_schroeteri	Sphaerocystis schroeteri	0.05191429	0.5980179	1.051							50.8	4.31	0.489	13.74529135	267.9047888	19.49065917	92.89743648	5.372
45	MA53_Spondulosium_planum	Spondylosium planum	0.01658775	0.4304931	3.19772							46.2	3.18	0.239	16.94268994	498.505206	29.42302597	268.1474711	11.148
46	MA50_Staurastrum_cingulum	Staurastrum cingulum	0.03203383	0.4849764	1.74027							48.6	4.06		13.95975329			4802.909645	31.494
47	MA44_Staurastrum_punctulatum	Staurastrum punctulatum	0.04438398	0.7275168	1.20967							49.3	4.44		12.94885765			3370.627608	26.625
48	MA9_Staurastrum_tetracerum	Staurastrum tetracerum	0.046773	0.6708826	1.15508							48.5	4.05	0.483	13.96542712	258.9525734	18.54240269	1311.340048	14.151
49	MA2_Tetraedron_minutum	Tetraedron minutum	0.03316162	0.6570455	1.63196							53.9	3.87	0.293	16.24221697	474.4022808	29.20797584
50	MA48_Tetrastrum_heterocantum	Tetrastrum�heteracantum	0.04863113	0.5982583	1.12191	2.343472	0.3558299	0.0248241				52.4	4.3	0.461	14.2111865	293.1271092	20.62650499	206.465433	7.27
51	MA31_Volvox_tertius	Volvox tertius										26.4	3.77	0.707	8.16638939	96.29641886	11.79179859	370.171376	8.644
