# Supplementary material for: Common Ancestry Is a Poor Predictor of Competitive Traits in Freshwater Green Algae
Source: PLoS One. 2015 Sep 8;10(9):e0137085. doi: 10.1371/journal.pone.0137085 (PMC4562640; doi:10.1371/journal.pone.0137085)
Supplement: S2 Table — (TXT) [file pone.0137085.s003.txt]

Column	Description	Units
Species number	Species are numbered from 1-51	NA
Species name phylo	The name of each species as it is labeled on the tips of the phylogeny	NA
Species name	The name of the species as it was used in the lab culturing convention	NA
alpha light	Rate of response of the growth rate to increases in light availability (initial slope) for the Monod model	d-1/�mol L-1
umax light	Maximum specific growth rate for the Monod model in the light experiments	d-1
Istar	Minimum light requirement in the Monod model (from T5 fluorescent bulbs)	�Einstein (�/m2/sec)
alpha nitrate	Rate of response of the growth rate to increases in nitrate availability (initial slope)	d-1/�mol L-1
umax nitrate	Maximum specific growth rate for the Monod model in the nitrate experiments	d-1
Nstar	Minimum nitrogen requirement (provided in the form of NO3)	�mol L-1
alpha phosphate	Rate of response of the growth rate to increases in phosphate availability (initial slope)	d-1/�mol L-1
umax phosphate	Maximum specific growth rate for the Monod model in the phosphate experiments	d-1
Pstar	Minimum phosphorus requirement (provided in the form of PO4)	�mol L-1
percent C	Percent carbon in the dried algal biomass	%
percent N	Percent nitrogen in the dried algal biomass	%
percent P	Percent phosphorus in the dried algal biomass	%
C:N	Molar ratio of carbon to nitrogen in the dried algal biomass	NA
C:P	Molar ratio of carbon to phosphorus in the dried algal biomass	NA
N:P	Molar ratio of nitrogen to phosphorus in the dried algal biomass	NA
Biovolume	Biovolume of each species calculated using measured cell dimensions and standard formulae	�m3
Long Axis	The size of the longest dimension of cells of each species	�m
R* (Y/N)
Light
Nitrate
Phosphate
N (Total)
C (Total)
P (Total)
N/C
C/N
C/P
P/C
N/P
P/N
Notes
R* (Y/N)
Light
Nitrate
Phosphate
N (Total)
C (Total)
P (Total)
N/C
C/N
C/P
P/C
N/P
P/N
Notes
R* (Y/N)
Light
Nitrate
Phosphate
N (Total)
C (Total)
P (Total)
N/C
C/N
C/P
P/C
N/P
P/N
Notes
R* (Y/N)
Light
Nitrate
Phosphate
N (Total)
C (Total)
P (Total)
N/C
C/N
C/P
P/C
N/P
P/N
Notes
R* (Y/N)
Light
Nitrate
Phosphate
N (Total)
C (Total)
P (Total)
N/C
C/N
C/P
P/C
N/P
P/N
Notes
R* (Y/N)
Light
Nitrate
Phosphate
N (Total)
C (Total)
P (Total)
N/C
C/N
C/P
P/C
N/P
P/N
Notes
R* (Y/N)
Light
Nitrate
Phosphate
N (Total)
C (Total)
P (Total)
N/C
C/N
C/P
P/C
N/P
P/N
Notes
R* (Y/N)
Light
Nitrate
Phosphate
N (Total)
C (Total)
P (Total)
N/C
C/N
C/P
P/C
N/P
P/N
Notes
R* (Y/N)
Light
Nitrate
Phosphate
N (Total)
C (Total)
P (Total)
N/C
C/N
C/P
P/C
N/P
P/N
Notes
R* (Y/N)
Light
Nitrate
Phosphate
N (Total)
C (Total)
P (Total)
N/C
C/N
C/P
P/C
N/P
P/N
Notes
R* (Y/N)
Light
Nitrate
Phosphate
N (Total)
C (Total)
P (Total)
N/C
C/N
C/P
P/C
N/P
P/N
Notes
R* (Y/N)
Light
Nitrate
Phosphate
N (Total)
C (Total)
P (Total)
N/C
C/N
C/P
P/C
N/P
P/N
Notes
R* (Y/N)
Light
Nitrate
Phosphate
N (Total)
C (Total)
P (Total)
N/C
C/N
C/P
P/C
N/P
P/N
Notes
R* (Y/N)
Light
Nitrate
Phosphate
N (Total)
C (Total)
P (Total)
N/C
C/N
C/P
P/C
N/P
P/N
Notes
R* (Y/N)
Light
Nitrate
Phosphate
N (Total)
C (Total)
P (Total)
N/C
C/N
C/P
P/C
N/P
P/N
Notes
R* (Y/N)
Light
Nitrate
Phosphate
N (Total)
C (Total)
P (Total)
N/C
C/N
C/P
P/C
N/P
P/N
Notes
R* (Y/N)
Light
Nitrate
Phosphate
N (Total)
C (Total)
P (Total)
N/C
C/N
C/P
P/C
N/P
P/N
Notes
R* (Y/N)
Light
Nitrate
Phosphate
N (Total)
C (Total)
P (Total)
N/C
C/N
C/P
P/C
N/P
P/N
Notes
R* (Y/N)
Light
Nitrate
Phosphate
N (Total)
C (Total)
P (Total)
N/C
C/N
C/P
P/C
N/P
P/N
Notes
R* (Y/N)
Light
Nitrate
Phosphate
N (Total)
C (Total)
P (Total)
N/C
C/N
C/P
P/C
N/P
P/N
Notes
R* (Y/N)
Light
Nitrate
Phosphate
N (Total)
C (Total)
P (Total)
N/C
C/N
C/P
P/C
N/P
P/N
Notes
R* (Y/N)
Light
Nitrate
Phosphate
N (Total)
C (Total)
P (Total)
N/C
C/N
C/P
P/C
N/P
P/N
Notes
R* (Y/N)
Light
Nitrate
Phosphate
N (Total)
C (Total)
P (Total)
N/C
C/N
C/P
P/C
N/P
P/N
Notes
R* (Y/N)
Light
Nitrate
Phosphate
N (Total)
C (Total)
P (Total)
N/C
C/N
C/P
P/C
N/P
P/N
Notes
R* (Y/N)
Light
Nitrate
Phosphate
N (Total)
C (Total)
P (Total)
N/C
C/N
C/P
P/C
N/P
P/N
Notes
R* (Y/N)
Light
Nitrate
Phosphate
N (Total)
C (Total)
P (Total)
N/C
C/N
C/P
P/C
N/P
P/N
Notes
R* (Y/N)
Light
Nitrate
Phosphate
N (Total)
C (Total)
P (Total)
N/C
C/N
C/P
P/C
N/P
P/N
Notes
R* (Y/N)
Light
Nitrate
Phosphate
N (Total)
C (Total)
P (Total)
N/C
C/N
C/P
P/C
N/P
P/N
Notes
R* (Y/N)
Light
Nitrate
Phosphate
N (Total)
C (Total)
P (Total)
N/C
C/N
C/P
P/C
N/P
P/N
Notes
R* (Y/N)
Light
Nitrate
Phosphate
N (Total)
C (Total)
P (Total)
N/C
C/N
C/P
P/C
N/P
P/N
Notes
R* (Y/N)
Light
Nitrate
Phosphate
N (Total)
C (Total)
P (Total)
N/C
C/N
C/P
P/C
N/P
P/N
Notes
R* (Y/N)
Light
Nitrate
Phosphate
N (Total)
C (Total)
P (Total)
N/C
C/N
C/P
P/C
N/P
P/N
Notes
R* (Y/N)
Light
Nitrate
Phosphate
N (Total)
C (Total)
P (Total)
N/C
C/N
C/P
P/C
N/P
P/N
Notes
R* (Y/N)
Light
Nitrate
Phosphate
N (Total)
C (Total)
P (Total)
N/C
C/N
C/P
P/C
N/P
P/N
Notes
R* (Y/N)
Light
Nitrate
Phosphate
N (Total)
C (Total)
P (Total)
N/C
C/N
C/P
P/C
N/P
P/N
Notes
R* (Y/N)
Light
Nitrate
Phosphate
N (Total)
C (Total)
P (Total)
N/C
C/N
C/P
P/C
N/P
P/N
Notes
R* (Y/N)
Light
Nitrate
Phosphate
N (Total)
C (Total)
P (Total)
N/C
C/N
C/P
P/C
N/P
P/N
Notes
R* (Y/N)
Light
Nitrate
Phosphate
N (Total)
C (Total)
P (Total)
N/C
C/N
C/P
P/C
N/P
P/N
Notes
R* (Y/N)
Light
Nitrate
Phosphate
N (Total)
C (Total)
P (Total)
N/C
C/N
C/P
P/C
N/P
P/N
Notes
R* (Y/N)
Light
Nitrate
Phosphate
N (Total)
C (Total)
P (Total)
N/C
C/N
C/P
P/C
N/P
P/N
Notes
R* (Y/N)
Light
Nitrate
Phosphate
N (Total)
C (Total)
P (Total)
N/C
C/N
C/P
P/C
N/P
P/N
Notes
R* (Y/N)
Light
Nitrate
Phosphate
N (Total)
C (Total)
P (Total)
N/C
C/N
C/P
P/C
N/P
P/N
Notes
R* (Y/N)
Light
Nitrate
Phosphate
N (Total)
C (Total)
P (Total)
N/C
C/N
C/P
P/C
N/P
P/N
Notes
R* (Y/N)
Light
Nitrate
Phosphate
N (Total)
C (Total)
P (Total)
N/C
C/N
C/P
P/C
N/P
P/N
Notes
R* (Y/N)
Light
Nitrate
Phosphate
N (Total)
C (Total)
P (Total)
N/C
C/N
C/P
P/C
N/P
P/N
Notes
R* (Y/N)
Light
Nitrate
Phosphate
N (Total)
C (Total)
P (Total)
N/C
C/N
C/P
P/C
N/P
P/N
Notes
R* (Y/N)
Light
Nitrate
Phosphate
N (Total)
C (Total)
P (Total)
N/C
C/N
C/P
P/C
N/P
P/N
Notes
R* (Y/N)
Light
Nitrate
Phosphate
N (Total)
C (Total)
P (Total)
N/C
C/N
C/P
P/C
N/P
P/N
Notes
R* (Y/N)
Light
Nitrate
Phosphate
N (Total)
C (Total)
P (Total)
N/C
C/N
C/P
P/C
N/P
P/N
Notes
R* (Y/N)
Light
Nitrate
Phosphate
N (Total)
C (Total)
P (Total)
N/C
C/N
C/P
P/C
N/P
P/N
Notes
R* (Y/N)
Light
Nitrate
Phosphate
N (Total)
C (Total)
P (Total)
N/C
C/N
C/P
P/C
N/P
P/N
Notes
R* (Y/N)
Light
Nitrate
Phosphate
N (Total)
C (Total)
P (Total)
N/C
C/N
C/P
P/C
N/P
P/N
Notes
R* (Y/N)
Light
Nitrate
Phosphate
N (Total)
C (Total)
P (Total)
N/C
C/N
C/P
P/C
N/P
P/N
Notes
R* (Y/N)
Light
Nitrate
Phosphate
N (Total)
C (Total)
P (Total)
N/C
C/N
C/P
P/C
N/P
P/N
Notes
R* (Y/N)
Light
Nitrate
Phosphate
N (Total)
C (Total)
P (Total)
N/C
C/N
C/P
P/C
N/P
P/N
Notes
R* (Y/N)
Light
Nitrate
Phosphate
N (Total)
C (Total)
P (Total)
N/C
C/N
C/P
P/C
N/P
P/N
Notes
R* (Y/N)
Light
Nitrate
Phosphate
N (Total)
C (Total)
P (Total)
N/C
C/N
C/P
P/C
N/P
P/N
Notes
R* (Y/N)
Light
Nitrate
Phosphate
N (Total)
C (Total)
P (Total)
N/C
C/N
C/P
P/C
N/P
P/N
Notes
R* (Y/N)
Light
Nitrate
Phosphate
N (Total)
C (Total)
P (Total)
N/C
C/N
C/P
P/C
N/P
P/N
Notes
R* (Y/N)
Light
Nitrate
Phosphate
N (Total)
C (Total)
P (Total)
N/C
C/N
C/P
P/C
N/P
P/N
Notes
R* (Y/N)
Light
Nitrate
Phosphate
N (Total)
C (Total)
P (Total)
N/C
C/N
C/P
P/C
N/P
P/N
Notes
R* (Y/N)
Light
Nitrate
Phosphate
N (Total)
C (Total)
P (Total)
N/C
C/N
C/P
P/C
N/P
P/N
Notes
R* (Y/N)
Light
Nitrate
Phosphate
N (Total)
C (Total)
P (Total)
N/C
C/N
C/P
P/C
N/P
P/N
Notes
R* (Y/N)
Light
Nitrate
Phosphate
N (Total)
C (Total)
P (Total)
N/C
C/N
C/P
P/C
N/P
P/N
Notes
R* (Y/N)
Light
Nitrate
Phosphate
N (Total)
C (Total)
P (Total)
N/C
C/N
C/P
P/C
N/P
P/N
Notes
R* (Y/N)
Light
Nitrate
Phosphate
N (Total)
C (Total)
P (Total)
N/C
C/N
C/P
P/C
N/P
P/N
Notes
R* (Y/N)
Light
Nitrate
Phosphate
N (Total)
C (Total)
P (Total)
N/C
C/N
C/P
P/C
N/P
P/N
Notes
R* (Y/N)
Light
Nitrate
Phosphate
N (Total)
C (Total)
P (Total)
N/C
C/N
C/P
P/C
N/P
P/N
Notes
R* (Y/N)
Light
Nitrate
Phosphate
N (Total)
C (Total)
P (Total)
N/C
C/N
C/P
P/C
N/P
P/N
Notes
R* (Y/N)
Light
Nitrate
Phosphate
N (Total)
C (Total)
P (Total)
N/C
C/N
C/P
P/C
N/P
P/N
Notes
R* (Y/N)
Light
Nitrate
Phosphate
N (Total)
C (Total)
P (Total)
N/C
C/N
C/P
P/C
N/P
P/N
Notes
R* (Y/N)
Light
Nitrate
Phosphate
N (Total)
C (Total)
P (Total)
N/C
C/N
C/P
P/C
N/P
P/N
Notes
R* (Y/N)
Light
Nitrate
Phosphate
N (Total)
C (Total)
P (Total)
N/C
C/N
C/P
P/C
N/P
P/N
Notes
R* (Y/N)
Light
Nitrate
Phosphate
N (Total)
C (Total)
P (Total)
N/C
C/N
C/P
P/C
N/P
P/N
Notes
R* (Y/N)
Light
Nitrate
Phosphate
N (Total)
C (Total)
P (Total)
N/C
C/N
C/P
P/C
N/P
P/N
Notes
R* (Y/N)
Light
Nitrate
Phosphate
N (Total)
C (Total)
P (Total)
N/C
C/N
C/P
P/C
N/P
P/N
Notes
R* (Y/N)
Light
Nitrate
Phosphate
N (Total)
C (Total)
P (Total)
N/C
C/N
C/P
P/C
N/P
P/N
Notes
R* (Y/N)
Light
Nitrate
Phosphate
N (Total)
C (Total)
P (Total)
N/C
C/N
C/P
P/C
N/P
P/N
Notes
R* (Y/N)
Light
Nitrate
Phosphate
N (Total)
C (Total)
P (Total)
N/C
C/N
C/P
P/C
N/P
P/N
Notes
R* (Y/N)
Light
Nitrate
Phosphate
N (Total)
C (Total)
P (Total)
N/C
C/N
C/P
P/C
N/P
P/N
Notes
R* (Y/N)
Light
Nitrate
Phosphate
N (Total)
C (Total)
P (Total)
N/C
C/N
C/P
P/C
N/P
P/N
Notes
R* (Y/N)
Light
Nitrate
Phosphate
N (Total)
C (Total)
P (Total)
N/C
C/N
C/P
P/C
N/P
P/N
Notes
R* (Y/N)
Light
Nitrate
Phosphate
N (Total)
C (Total)
P (Total)
N/C
C/N
C/P
P/C
N/P
P/N
Notes
R* (Y/N)
Light
Nitrate
Phosphate
N (Total)
C (Total)
P (Total)
N/C
C/N
C/P
P/C
N/P
P/N
Notes
R* (Y/N)
Light
Nitrate
Phosphate
N (Total)
C (Total)
P (Total)
N/C
C/N
C/P
P/C
N/P
P/N
Notes
R* (Y/N)
Light
Nitrate
Phosphate
N (Total)
C (Total)
P (Total)
N/C
C/N
C/P
P/C
N/P
P/N
Notes
R* (Y/N)
Light
Nitrate
Phosphate
N (Total)
C (Total)
P (Total)
N/C
C/N
C/P
P/C
N/P
P/N
Notes
R* (Y/N)
Light
Nitrate
Phosphate
N (Total)
C (Total)
P (Total)
N/C
C/N
C/P
P/C
N/P
P/N
Notes
R* (Y/N)
Light
Nitrate
Phosphate
N (Total)
C (Total)
P (Total)
N/C
C/N
C/P
P/C
N/P
P/N
Notes
R* (Y/N)
Light
Nitrate
Phosphate
N (Total)
C (Total)
P (Total)
N/C
C/N
C/P
P/C
N/P
P/N
Notes
R* (Y/N)
Light
Nitrate
Phosphate
N (Total)
C (Total)
P (Total)
N/C
C/N
C/P
P/C
N/P
P/N
Notes
R* (Y/N)
Light
Nitrate
Phosphate
N (Total)
C (Total)
P (Total)
N/C
C/N
C/P
P/C
N/P
P/N
Notes
R* (Y/N)
Light
Nitrate
Phosphate
N (Total)
C (Total)
P (Total)
N/C
C/N
C/P
P/C
N/P
P/N
Notes
R* (Y/N)
Light
Nitrate
Phosphate
N (Total)
C (Total)
P (Total)
N/C
C/N
C/P
P/C
N/P
P/N
Notes
R* (Y/N)
Light
Nitrate
Phosphate
N (Total)
C (Total)
P (Total)
N/C
C/N
C/P
P/C
N/P
P/N
Notes
R* (Y/N)
Light
Nitrate
Phosphate
N (Total)
C (Total)
P (Total)
N/C
C/N
C/P
P/C
N/P
P/N
Notes
R* (Y/N)
Light
Nitrate
Phosphate
N (Total)
C (Total)
P (Total)
N/C
C/N
C/P
P/C
N/P
P/N
Notes
R* (Y/N)
Light
Nitrate
Phosphate
N (Total)
C (Total)
P (Total)
N/C
C/N
C/P
P/C
N/P
P/N
Notes
R* (Y/N)
Light
Nitrate
Phosphate
N (Total)
C (Total)
P (Total)
N/C
C/N
C/P
P/C
N/P
P/N
Notes
R* (Y/N)
Light
Nitrate
Phosphate
N (Total)
C (Total)
P (Total)
N/C
C/N
C/P
P/C
N/P
P/N
Notes
R* (Y/N)
Light
Nitrate
Phosphate
N (Total)
C (Total)
P (Total)
N/C
C/N
C/P
P/C
N/P
P/N
Notes
R* (Y/N)
Light
Nitrate
Phosphate
N (Total)
C (Total)
P (Total)
N/C
C/N
C/P
P/C
N/P
P/N
Notes
R* (Y/N)
Light
Nitrate
Phosphate
N (Total)
C (Total)
P (Total)
N/C
C/N
C/P
P/C
N/P
P/N
Notes
R* (Y/N)
Light
Nitrate
Phosphate
N (Total)
C (Total)
P (Total)
N/C
C/N
C/P
P/C
N/P
P/N
Notes
R* (Y/N)
Light
Nitrate
Phosphate
N (Total)
C (Total)
P (Total)
N/C
C/N
C/P
P/C
N/P
P/N
Notes
R* (Y/N)
Light
Nitrate
Phosphate
N (Total)
C (Total)
P (Total)
N/C
C/N
C/P
P/C
N/P
P/N
Notes
R* (Y/N)
Light
Nitrate
Phosphate
N (Total)
C (Total)
P (Total)
N/C
C/N
C/P
P/C
N/P
P/N
Notes
R* (Y/N)
Light
Nitrate
Phosphate
N (Total)
C (Total)
P (Total)
N/C
C/N
C/P
P/C
N/P
P/N
Notes
R* (Y/N)
Light
Nitrate
Phosphate
N (Total)
C (Total)
P (Total)
N/C
C/N
C/P
P/C
N/P
P/N
Notes
R* (Y/N)
Light
Nitrate
Phosphate
N (Total)
C (Total)
P (Total)
N/C
C/N
C/P
P/C
N/P
P/N
Notes
R* (Y/N)
Light
Nitrate
Phosphate
N (Total)
C (Total)
P (Total)
N/C
C/N
C/P
P/C
N/P
P/N
Notes
R* (Y/N)
Light
Nitrate
Phosphate
N (Total)
C (Total)
P (Total)
N/C
C/N
C/P
P/C
N/P
P/N
Notes
R* (Y/N)
Light
Nitrate
Phosphate
N (Total)
C (Total)
P (Total)
N/C
C/N
C/P
P/C
N/P
P/N
Notes
R* (Y/N)
Light
Nitrate
Phosphate
N (Total)
C (Total)
P (Total)
N/C
C/N
C/P
P/C
N/P
P/N
Notes
R* (Y/N)
Light
Nitrate
Phosphate
N (Total)
C (Total)
P (Total)
N/C
C/N
C/P
P/C
N/P
P/N
Notes
R* (Y/N)
Light
Nitrate
Phosphate
N (Total)
C (Total)
P (Total)
N/C
C/N
C/P
P/C
N/P
P/N
Notes
R* (Y/N)
Light
Nitrate
Phosphate
N (Total)
C (Total)
P (Total)
N/C
C/N
C/P
P/C
N/P
P/N
Notes
R* (Y/N)
Light
Nitrate
Phosphate
N (Total)
C (Total)
P (Total)
N/C
C/N
C/P
P/C
N/P
P/N
Notes
R* (Y/N)
Light
Nitrate
Phosphate
N (Total)
C (Total)
P (Total)
N/C
C/N
C/P
P/C
N/P
P/N
Notes
R* (Y/N)
Light
Nitrate
Phosphate
N (Total)
C (Total)
P (Total)
N/C
C/N
C/P
P/C
N/P
P/N
Notes
R* (Y/N)
Light
Nitrate
Phosphate
N (Total)
C (Total)
P (Total)
N/C
C/N
C/P
P/C
N/P
P/N
Notes
R* (Y/N)
Light
Nitrate
Phosphate
N (Total)
C (Total)
P (Total)
N/C
C/N
C/P
P/C
N/P
P/N
Notes
R* (Y/N)
Light
Nitrate
Phosphate
N (Total)
C (Total)
P (Total)
N/C
C/N
C/P
P/C
N/P
P/N
Notes
R* (Y/N)
Light
Nitrate
Phosphate
N (Total)
C (Total)
P (Total)
N/C
C/N
C/P
P/C
N/P
P/N
Notes
R* (Y/N)
Light
Nitrate
Phosphate
N (Total)
C (Total)
P (Total)
N/C
C/N
C/P
P/C
N/P
P/N
Notes
R* (Y/N)
Light
Nitrate
Phosphate
N (Total)
C (Total)
P (Total)
N/C
C/N
C/P
P/C
N/P
P/N
Notes
R* (Y/N)
Light
Nitrate
Phosphate
N (Total)
C (Total)
P (Total)
N/C
C/N
C/P
P/C
N/P
P/N
Notes
R* (Y/N)
Light
Nitrate
Phosphate
N (Total)
C (Total)
P (Total)
N/C
C/N
C/P
P/C
N/P
P/N
Notes
R* (Y/N)
Light
Nitrate
Phosphate
N (Total)
C (Total)
P (Total)
N/C
C/N
C/P
P/C
N/P
P/N
Notes
R* (Y/N)
Light
Nitrate
Phosphate
N (Total)
C (Total)
P (Total)
N/C
C/N
C/P
P/C
N/P
P/N
Notes
R* (Y/N)
Light
Nitrate
Phosphate
N (Total)
C (Total)
P (Total)
N/C
C/N
C/P
P/C
N/P
P/N
Notes
R* (Y/N)
Light
Nitrate
Phosphate
N (Total)
C (Total)
P (Total)
N/C
C/N
C/P
P/C
N/P
P/N
Notes
R* (Y/N)
Light
Nitrate
Phosphate
N (Total)
C (Total)
P (Total)
N/C
C/N
C/P
P/C
N/P
P/N
Notes
R* (Y/N)
Light
Nitrate
Phosphate
N (Total)
C (Total)
P (Total)
N/C
C/N
C/P
P/C
N/P
P/N
Notes
R* (Y/N)
Light
Nitrate
Phosphate
N (Total)
C (Total)
P (Total)
N/C
C/N
C/P
P/C
N/P
P/N
Notes
R* (Y/N)
Light
Nitrate
Phosphate
N (Total)
C (Total)
P (Total)
N/C
C/N
C/P
P/C
N/P
P/N
Notes
R* (Y/N)
Light
Nitrate
Phosphate
N (Total)
C (Total)
P (Total)
N/C
C/N
C/P
P/C
N/P
P/N
Notes
R* (Y/N)
Light
Nitrate
Phosphate
N (Total)
C (Total)
P (Total)
N/C
C/N
C/P
P/C
N/P
P/N
Notes
R* (Y/N)
Light
Nitrate
Phosphate
N (Total)
C (Total)
P (Total)
N/C
C/N
C/P
P/C
N/P
P/N
Notes
R* (Y/N)
Light
Nitrate
Phosphate
N (Total)
C (Total)
P (Total)
N/C
C/N
C/P
P/C
N/P
P/N
Notes
R* (Y/N)
Light
Nitrate
Phosphate
N (Total)
C (Total)
P (Total)
N/C
C/N
C/P
P/C
N/P
P/N
Notes
R* (Y/N)
Light
Nitrate
Phosphate
N (Total)
[truncated: 1,591 more rows]
